# Supplementary material for: Gut Microbiota in Patients with Postoperative Atrial Fibrillation Undergoing Off-Pump Coronary Bypass Graft Surgery
Source: J Clin Med. 2023 Feb 13;12(4):1493. doi: 10.3390/jcm12041493 (PMC9960524; doi:10.3390/jcm12041493)
Supplement: Supplementary file 1 [file jcm-12-01493-s001.zip]

Archive with 3 entries (3 files):
- figure supplementary S1.tif
- Table supplementary S1.pdf
- Table supplementary S2.pdf
